# Supplementary material for: Chromosomal Aberrations in Induced Pluripotent Stem Cells: Identification of Breakpoints in the Large DCC Gene and HIST2 Histone Gene Cluster
Source: Int J Mol Sci. 2025 Aug 10;26(16):7728. doi: 10.3390/ijms26167728 (PMC12387029; doi:10.3390/ijms26167728)
Supplement: Supplementary file 1 [file ijms-26-07728-s001.zip]

Archive with 2 entries (2 files):
- ijms-3741225-supplementary.pptx
- ijms-3741225-supplementary.xlsx
