# Supplementary material for: Chromosomal Aberrations in Induced Pluripotent Stem Cells: Identification of Breakpoints in the Large DCC Gene and HIST2 Histone Gene Cluster
Source: Int J Mol Sci. 2025 Aug 10;26(16):7728. doi: 10.3390/ijms26167728 (PMC12387029; doi:10.3390/ijms26167728)
Supplement: Supplementary file 1 [file ijms-26-07728-s001.zip › ijms-3741225-supplementary.xlsx]

## Sheet: Лист1
		Supplementary Table S1. List of cell lines and their characteristics
	SF- skin fibroblasts, US - urine sediment, PBMC - periferal blood mononuclear cells
	Donor	parental cells	Diagnose	line	hPSCreg name / ref	Passage	Karyotype
	P1	SF	Cystic fibrosis	L5	RCMGi001-A [1]	12	46,XY
	P2	SF	Cystic fibrosis	L1		17	46,XY
				L2	RCMGi013-A [8]	16	46,XY
	P4	SF	Cystic fibrosis	L1		17	46,XX
				L5		15	46,XX[24] / 47,XX,+20[6]
				L6		16	46,XX
	P5	SF	Cystic fibrosis	L1	RCMGi005-A [7]	27	46,XY
				Lmix		23	46,XY, dup(1)(q23q44)[14] / 46,XY[1]
				L5		12	46,XY[35] / 46,XY,chtb[7]
					RCMGi005-B [7]	17	46,XY
	P6	SF	Cystic fibrosis	L2	RCMGi004-A [3]	16	46,XY
				L8	RCMGi004-B [3]	16	46,XY
	P7	SF	Cystic fibrosis	L2	RCMGi002-A [4]	17	46,XX
	P8	SF	Cystic fibrosis	L1		16	46,XX, dup(2)(q32;q33)[14] / 46,ХХ[6]
						20	46,XX
				L2	RCMGi007-A	16	46,XX
				L8		15	46,XX
	P9	SF	Cystic fibrosis	L1	RCMGi008-A [5]	23	46,XX
	P10	SF	Mucopolysaccharidosis Type IVB	L1	RCMGi011-A [6]	22	46,XY
				L2	RCMGi011-B [6]	20	46,XY
				L3		17	46,XY
	P11	SF	Maroteaux-lamy syndrome	L1		17	46,XX
				L3	RCMGi012-A	15	46,XX
	P12	SF	healthy	L3	RCMGi017-A	16	46,XX
						24	46,XX,+20
	P13	SF	Leber's hereditary optic neuropathy	L1		16	46,XX
				L8		17	46,XX
				L10		15	46,XX[18] / 47,XX,+20[4]
	P14	US	Fibrodysplasia ossificans progressiva	L1	RCMGi009-A [10]	17	46,XY
	P16	SF	not affected carrier of Glycogen storage disease I	L1		15	46,XX
				L2		16	46,XX[25] / 46,XX,dup(1)(q25q44)[5]
						24	46,XX[16] / 46,XX,dup(1)(q25q44)[28] / 46,XX,psu idic(20)(q13.3)[38]
				L4	RCMGi015-A	19	46,XX
	P17	SF	glycogen storage disease I	L16	RCMGi016-A [8]	18	46,XX
	P18	SF	glycogen storage disease I	L2		25	46,XY
				L7		20	46,XY
	P19	US	Fibrodysplasia ossificans progressiva	L3		18	46,XY
						28	46,XY
				L7		18	46, XY[27] / 47,XY,+8[3]
				L9		16	46,XY
	P20	US	Fibrodysplasia ossificans progressiva	L5		15	46,XY
				L7	RCMGi014-A [9]	17	46,XY
	P21	SF	Lysosomal acid lipase deficiency	L1		16	46,XX
				L3		18	46,XX
				L5		16	46,XX
	P22	SF	Duchenne muscular dystrophy	L1		16	46,XY[34] / 47,XY,+8[2]
				L5		16	46,XY
				L10		15	46,XY
	MAK	SF	healthy	A		16	46,XY
				C	RCMGi006-A	20	46,XY
				F		18	46,XY
						27	46,XY, der(1)t(1;15)(p11;q11.2)
	HAS	PBMC	healthy	cl 51		16	46,XX, der(18)t(1;18)(q23;q21.2)
				cl 38		24	46,XX, der(18)t(1;18)(q23;q21.2)
	SSR	PBMC	Cone Dystrophy with Supernormal Rod Response	L1		16	46,XY
	KAA	PBMC	Cone dystrophy with supernormal rod response	L1	ABi004-A [12]	19	46,XX
	NAA	PBMC	X-linked adrenoleukodystrophy	L1	MIPTi001-A [13]	18	46,XY
	LAS	SF	Multiple endocrine neoplasia (MEN1)	ni		16	46,ХХ
	MNA	SF	Multiple endocrine neoplasia (MEN1)	cl 87 mut		28	46,ХХ
				cl 87 edit		40	46,ХХ
				cl 3 mut		38	46,XX,i(20)(q10)
				e67		39	46,XX,i(20)(q10)
				mut 6		12	46,ХХ
	PAF	SF	Maturity-onset diabetes of the young type 10 (MODY10)	cl1		ni	46,XY
	KTV	SF	Maturity-onset diabetes of the young type 3 (MODY3)	cl 3		6	46,ХХ,t(1;8)(p21;q22)
				cl11		8	46,ХХ,t(1;8)(p21;q22)
	AIV	SF	Maturity-onset diabetes of the young type 12 (MODY12)	cl.1-7		5	46,ХХ
				cl.1-2		5	46,ХХ
	A1SH	SF	healthy	ni	MHRCCGi004-A [11]	17	46,XY
	A2SH	SF	healthy	ni	MHRCCGi005-A [11]	10	46,XX
	P1SH	SF	Schizophrenia	ni	MHRCCGi001-A [11]	22	46,XY
	1. Kondrateva E, Adilgereeva E, Amelina E, Tabakov V, Demchenko A, Ustinov K, et al. Generation of induced pluripotent stem cell line (RCMGi001-A) from human skin fibroblasts of a cystic fibrosis patient with p.F508del mutation. Stem Cell Res. 2020;48:101933.
	2. Kondrateva E, Grigorieva O, Panchuk I, Bychkov I, Zakharova E, Tabakov V, et al. Generation of induced pluripotent stem cell line (RCMGi012-A) from fibroblasts of patient with mucopolysaccharidosis type VI. Stem Cell Res. 2023;73:103259.
	3. Kondrateva E, Demchenko A, Slesarenko Y, Pozhitnova V, Yasinovsky M, Amelina E, et al. Generation of two induced pluripotent stem cell lines (RCMGi004-A and -B) from human skin fibroblasts of a cystic fibrosis patient with compound heterozygous F508del/W1282X mutations in CFTR gene. Stem Cell Res. 2021;52:102232.
	4. Kondrateva E, Demchenko A, Slesarenko Y, Yasinovsky M, Amelina E, Tabakov V, et al. Derivation of iPSC line (RCMGi002-A) from dermal fibroblasts of a cystic fibrosis female patient with homozygous F508del mutation. Stem Cell Res. 2021;53:102251.
	5. Kondrateva E, Panchuk I, Demchenko A, Grigorieva O, Zheglo D, Voronina E, et al. Generation of induced pluripotent stem cell line (RCMGi008-A) from human skin fibroblasts of a cystic fibrosis patient with compound heterozygous F508del/CFTRdele2.3 mutations in CFTR gene. Stem Cell Res. 2022;63:102854.
	6. Panchuk IO, Grigorieva OV, Kondrateva EV, Kurshakova EV, Tabakov VYu, Bychkov IO, et al. Generation of two iPSC lines from patient with Mucopolysaccharidosis IV B type and autosomal recessive non-syndromic hearing loss 12. Stem Cell Res. 2023;71:103183.
	7. Panchuk I, Kondrateva E, Demchenko A, Grigorieva O, Erofeeva A, Amelina E, et al. Generation of two induced pluripotent stem cell lines (RCMGi005-A/B) from human skin fibroblasts of a cystic fibrosis patient with homozygous F508del mutation in CFTR gene. Stem Cell Res. 2022;64:102896.
	8. Demchenko A, Balyasin M, Nazarova A, Grigorieva O, Panchuk I, Kondrateva E, et al. Human Induced Lung Organoids: A Promising Tool for Cystic Fibrosis Drug Screening. Int J Mol Sci. 2025;26:437.
	9. Kondrateva EV, Grigorieva OV, Kurshakova EV, Panchuk IO, Pozhitnova VO, Voronina ES, et al. Creation of Induced Pluripotent Stem Cells RCMGi014-A Using Reprogramming of Urine Cells of a Patient with Fibrodysplasia Ossificans Progressiva Associated with Heterozygous Mutation in the ACVR1 Gene. Russ J Dev Biol. 2024;55:34–8.
	10. Kondrateva E, Grigorieva O, Kurshakova E, Panchuk I, Pozhitnova V, Voronina E, et al. Generation of induced pluripotent stem cell line (RCMGi009-A) from urine cells of patient with fibrodysplasia ossificans progressiva. Stem Cell Res. 2023;70:103133
	11. Mikhailova V, Kondratyev N, Alfimova M, Kaleda V, Lezheiko T, Ublinsky M, et al. The SLC6A1 Mutation Schizophrenia case — A Comprehensive Case Study With iPSC Generation. Eur Psychiatry. 2024;67:S764–5.
	12. Alsalloum A, Mityaeva O, Kegeles E, Khavina E, Volchkov P. Generation of two human induced pluripotent stem cell lines (ABi001-A and ABi002-A) from cone dystrophy with supernormal rod response patients caused by KCNV2 mutation. Stem Cell Res. 2023;69:103099.
	13. Gornostal E, Alsalloum A, Mityaeva O, Volchkov P. Generation of induced pluripotent stem line (MIPTi001-A) derived from patient with X-linked adrenoleukodystrophy (X-ALD). Stem Cell Res. 2024;74:103298
